# Supplementary material for: Genome-wide identification of TBL gene family and functional analysis of GhTBL84 under cold stress in cotton
Source: Front Plant Sci. 2024 Jun 18;15:1431835. doi: 10.3389/fpls.2024.1431835 (PMC11217346; doi:10.3389/fpls.2024.1431835)
Supplement: Supplementary file 2 [file Table_1.xlsx]

## Sheet: Supplementary Table 1
Supplementary Table 1 The information of TBL gene family in Gossypium hirsutum
Gene name	Gene_ID	Chromosome Location	Gene Length	CDS number	Amino acid length (aa)	MW (kDa)	pI	Subcellular localization
GhTBL1	GH_A01G0442	A01: 4676300-4679011	2712	5	371	40.5684	8.87	Cell membrane. Cell wall
GhTBL2	GH_A01G0443	A01: 4684206-4686880	2675	5	366	40.1112	8.88	Cell membrane. Chloroplast
GhTBL3	GH_A01G1358	A01: 48868545-48871628	3084	5	546	67.9251	8.94	Chloroplast. Nucleus
GhTBL4	GH_A01G1933	A01: 109030845-109033212	2368	4	404	47.1425	9.26	Cell membrane
GhTBL5	GH_A01G1946	A01: 109167688-109170272	2585	6	424	46.462	9.34	Cell membrane. Chloroplast
GhTBL6	GH_A01G2068	A01: 112096203-112098519	2317	5	620	67.9251	8.94	Cell wall. Nucleus.
GhTBL7	GH_A01G2216	A01: 114951551-114953952	2402	4	420	49.8535	6.92	Chloroplast.
GhTBL8	GH_A01G2485	A01: 117940137-117942261	2125	5	323	47.6575	7.64	Chloroplast.
GhTBL9	GH_A02G0319	A02: 3418374-3421446	3073	4	452	54.2248	6.68	Chloroplast.
GhTBL10	GH_A02G1044	A02: 39747104-39751323	4220	4	449	50.6168	8.87	Cell membrane.
GhTBL11	GH_A02G1136	A02: 45925982-45928216	2235	3	429	49.1778	5.34	Cytoplasm.
GhTBL12	GH_A03G1637	A03: 99054232-99055690	1459	2	443	47.4736	5.18	Chloroplast. Cytoplasm.
GhTBL13	GH_A04G0414	A04: 8199742-8201219	1478	6	320	48.5894	8.57	Chloroplast.
GhTBL14	GH_A04G0655	A04: 29654483-29657155	2673	5	654	67.9251	8.94	Cell wall. Nucleus.
GhTBL15	GH_A04G1115	A04: 76815592-76819317	3726	6	422	49.8293	8.97	Chloroplast.
GhTBL16	GH_A04G1123	A04: 77178227-77188548	10322	10	866	56.6954	5.19	Chloroplast.
GhTBL17	GH_A04G1146	A04: 77811509-77822015	10507	6	445	52.6889	8.41	Nucleus.
GhTBL18	GH_A04G1558	A04: 85772591-85775864	3274	6	415	46.462	9.34	Cell membrane.
GhTBL19	GH_A05G3269	A05: 54964652-54968740	4089	3	423	50.6168	8.87	Cell membrane. Chloroplast.
GhTBL20	GH_A05G3406	A05: 75192203-75193511	1309	2	400	47.4736	5.18	Chloroplast.
GhTBL21	GH_A05G3454	A05: 79523759-79525903	2145	5	486	56.6954	5.19	Nucleus.
GhTBL22	GH_A05G3456	A05: 79685389-79687118	1730	5	423	50.0131	7.95	Chloroplast. Nucleus.
GhTBL23	GH_A05G3457	A05: 79715784-79717532	1749	5	409	56.6954	5.19	Chloroplast. Nucleus. Vacuole.
GhTBL24	GH_A05G3458	A05: 79732570-79734249	1680	5	425	56.6954	5.19	Golgi apparatus. Nucleus.
GhTBL25	GH_A05G3806	A05: 99813022-99815105	2084	3	451	47.9729	8.47	Chloroplast.
GhTBL26	GH_A05G4035	A05: 105515049-105520083	5035	4	315	46.1046	8.82	Cell membrane. Cell wall. Chloroplast. Golgi apparatus. Nucleus. Vacuole.
GhTBL27	GH_A06G1841	A06: 118634251-118636042	1792	5	325	42.7088	9.28	Chloroplast.
GhTBL28	GH_A06G1861	A06: 119172587-119174650	2064	6	422	49.3186	8.64	Chloroplast.
GhTBL29	GH_A06G1862	A06: 119198508-119202117	3610	8	385	49.3186	8.64	Chloroplast. Nucleus.
GhTBL30	GH_A06G2281	A06: 125638282-125644236	5955	5	356	42.7088	9.28	Cell membrane. Chloroplast.
GhTBL31	GH_A07G0158	A07: 1637196-1640541	3346	5	500	42.7088	9.28	Chloroplast.
GhTBL32	GH_A07G0455	A07: 4845563-4848537	2975	4	569	62.3164	7.02	Chloroplast.
GhTBL33	GH_A07G1148	A07: 18083641-18086196	2556	5	389	59.3492	6.25	Chloroplast. Cytoplasm. Nucleus.
GhTBL34	GH_A08G0217	A08: 1909865-1915388	5524	6	487	44.8327	6.36	Chloroplast. Cytoplasm. Golgi apparatus. Nucleus.
GhTBL35	GH_A08G1146	A08: 63251658-63252381	724	2	221	55.3895	6.45	Cytoplasm.
GhTBL36	GH_A08G1360	A08: 90527175-90530317	3143	5	360	49.1778	5.34	Cell membrane. Cell wall. Chloroplast. Cytoplasm. Nucleus. Vacuole.
GhTBL37	GH_A09G0038	A09: 910712-920176	9465	6	344	41.2476	9.5	Cell membrane.
GhTBL38	GH_A09G0287	A09: 7468740-7470527	1788	5	350	41.2476	9.5	Chloroplast.
GhTBL39	GH_A09G0927	A09: 59899675-59903147	3473	5	365	41.2476	9.5	Cell membrane. Cell wall.
GhTBL40	GH_A09G1585	A09: 72403332-72405125	1794	4	417	42.7088	9.28	Chloroplast.
GhTBL41	GH_A09G1836	A09: 75243975-75247095	3121	6	442	49.8535	6.92	Cell membrane. Nucleus.
GhTBL42	GH_A10G0330	A10: 2695471-2697610	2140	5	365	52.6889	8.41	Cell membrane. Cell wall. Chloroplast. Extracell.
GhTBL43	GH_A10G1678	A10: 87239407-87241721	2315	5	366	42.7088	9.28	Cell membrane.
GhTBL44	GH_A10G1836	A10: 96708808-96710505	1698	5	432	43.1655	9.51	Nucleus. Vacuole.
GhTBL45	GH_A10G1995	A10: 102361488-102363822	2335	5	552	52.3024	8.56	Cell wall. Chloroplast. Nucleus.
GhTBL46	GH_A10G2636	A10: 114474834-114479139	4306	6	434	67.9251	8.94	Chloroplast.
GhTBL47	GH_A10G2664	A10: 114830095-114831490	1396	5	354	49.3186	8.64	Chloroplast.
GhTBL48	GH_A11G0699	A11: 6215242-6216741	1500	3	409	42.7088	9.28	Cell membrane. Chloroplast. Cytoplasm. Golgi apparatus. Mitochondrion. Nucleus.
GhTBL49	GH_A11G1271	A11: 13012702-13015563	2862	4	457	47.9729	8.47	Cell wall. Chloroplast. Cytoplasm. Mitochondrion.
GhTBL50	GH_A11G1757	A11: 22054581-22057610	3030	2	442	54.2248	6.68	Chloroplast.
GhTBL51	GH_A11G1758	A11: 22060017-22061446	1430	2	450	49.5274	5.77	Chloroplast.
GhTBL52	GH_A11G3294	A11: 115023244-115028097	4854	5	357	49.5274	5.77	Cell membrane. Chloroplast.
GhTBL53	GH_A11G3295	A11: 115033412-115038413	5002	5	358	40.1112	8.88	Chloroplast.
GhTBL54	GH_A11G3750	A11: 121276315-121278135	1821	5	416	41.2476	9.5	Chloroplast.
GhTBL55	GH_A12G0048	A12: 690447-692911	2465	4	430	47.6575	7.64	Cell membrane. Chloroplast. Cytoplasm. Mitochondrion. Nucleus.
GhTBL56	GH_A12G1273	A12: 81031765-81036023	4259	3	456	53.6488	8.31	Chloroplast. Cytoplasm.
GhTBL57	GH_A12G1412	A12: 84353958-84356229	2272	5	529	52.5012	5.78	Chloroplast. Mitochondrion. Nucleus. Peroxisome. Vacuole.
GhTBL58	GH_A12G2839	A12: 106321046-106323216	2171	3	532	54.6381	9.45	Chloroplast. Nucleus.
GhTBL59	GH_A13G0104	A13: 1060407-1062576	2170	5	372	59.3492	6.25	Chloroplast. Nucleus. Vacuole.
GhTBL60	GH_A13G0145	A13: 1642305-1645294	2990	6	421	44.371	9.04	Chloroplast.
GhTBL61	GH_A13G0152	A13: 1713098-1714836	1739	5	464	49.3186	8.64	Nucleus.
GhTBL62	GH_A13G0971	A13: 42361888-42363720	1833	6	430	56.6954	5.19	Chloroplast. Vacuole.
GhTBL63	GH_A13G1774	A13: 97588732-97591242	2511	4	356	49.8293	8.97	Cell membrane. Chloroplast.
GhTBL64	GH_A13G2073	A13: 104466035-104470788	4754	5	412	40.1112	8.88	Chloroplast.
GhTBL65	GH_D01G0438	D01: 4404025-4406866	2842	5	371	55.3895	6.45	Cell membrane.
GhTBL66	GH_D01G2030	D01: 57579686-57582056	2371	4	404	40.5684	8.87	Cell membrane.
GhTBL67	GH_D01G2044	D01: 57730328-57732858	2531	6	424	47.1425	9.26	Cell membrane. Chloroplast.
GhTBL68	GH_D01G2148	D01: 59449534-59451840	2307	5	616	46.462	9.34	Nucleus.
GhTBL69	GH_D01G2300	D01: 61923961-61927593	3633	4	420	67.9251	8.94	Chloroplast.
GhTBL70	GH_D01G2560	D01: 64497205-64499548	2344	5	415	49.8535	6.92	Chloroplast.
GhTBL71	GH_D02G0346	D02: 4346548-4349626	3079	4	463	47.6575	7.64	Cell membrane. Chloroplast. Vacuole.
GhTBL72	GH_D02G1083	D02: 26105215-26109437	4223	4	449	54.2248	6.68	Cell membrane.
GhTBL73	GH_D02G1759	D02: 58904942-58907596	2655	5	593	50.6168	8.87	Chloroplast.
GhTBL74	GH_D02G1804	D02: 60168809-60170270	1462	2	444	61.3943	8.71	Chloroplast. Cytoplasm.
GhTBL75	GH_D03G0928	D03: 33230852-33233095	2244	3	429	47.4736	5.18	Cytoplasm.
GhTBL76	GH_D03G1708	D03: 50664491-50666808	2318	2	411	49.1778	5.34	Nucleus.
GhTBL77	GH_D04G0337	D04: 4888185-4890200	2016	5	480	49.5274	5.77	Chloroplast.
GhTBL78	GH_D04G0338	D04: 4891851-4896391	4541	4	462	62.3164	7.02	Chloroplast.
GhTBL79	GH_D04G0546	D04: 8896117-8898202	2086	3	452	46.1046	8.82	Chloroplast.
GhTBL80	GH_D04G0713	D04: 12870823-12872982	2160	5	490	47.9729	8.47	Nucleus.
GhTBL81	GH_D04G0714	D04: 12891265-12892989	1725	5	423	56.6954	5.19	Chloroplast. Nucleus.
GhTBL82	GH_D04G0717	D04: 12996404-12998088	1685	5	427	56.6954	5.19	Cell wall. Golgi apparatus. Nucleus.
GhTBL83	GH_D04G0718	D04: 13022392-13024178	1787	5	409	56.6954	5.19	Cell membrane. Chloroplast. Extracell. Golgi apparatus. Nucleus. Vacuole.
GhTBL84	GH_D04G0930	D04: 22963926-22966585	2660	5	652	56.6954	5.19	Cell wall. Nucleus.
GhTBL85	GH_D04G1459	D04: 47948894-47952456	3563	6	422	67.9251	8.94	Chloroplast.
GhTBL86	GH_D04G1468	D04: 48144869-48147748	2880	5	419	49.8293	8.97	Cell wall. Chloroplast. Nucleus.
GhTBL87	GH_D04G1469	D04: 48149886-48154724	4839	5	493	56.6954	5.19	Chloroplast. Nucleus.
GhTBL88	GH_D04G1491	D04: 48584668-48586900	2233	6	453	56.6954	5.19	Nucleus.
GhTBL89	GH_D04G1897	D04: 54743425-54746650	3226	6	415	52.6889	8.41	Cell membrane. Chloroplast.
GhTBL90	GH_D04G1899	D04: 54750101-54753333	3233	6	411	46.462	9.34	Cell membrane. Cytoplasm.
GhTBL91	GH_D04G1987	D04: 55447873-55449270	1398	2	433	46.462	9.34	Chloroplast.
GhTBL92	GH_D05G3299	D05: 43121195-43124255	3061	3	422	47.4736	5.18	Cell membrane. Chloroplast.
GhTBL93	GH_D05G3650	D05: 55672035-55673727	1693	5	411	50.6168	8.87	Chloroplast.
GhTBL94	GH_D06G0826	D06: 14238142-14239564	1423	2	366	48.5894	8.57	Chloroplast.
GhTBL95	GH_D06G1870	D06: 58085571-58087462	1892	5	365	62.3164	7.02	Chloroplast.
GhTBL96	GH_D06G1892	D06: 58634506-58636486	1981	6	422	42.7088	9.28	Chloroplast.
GhTBL97	GH_D06G1894	D06: 58660175-58664004	3830	8	473	49.3186	8.64	Cell membrane. Chloroplast. Nucleus.
GhTBL98	GH_D06G2320	D06: 64517706-64523080	5375	5	358	49.3186	8.64	Cell membrane. Chloroplast.
GhTBL99	GH_D07G0168	D07: 1618524-1622983	4460	6	506	42.7088	9.28	Chloroplast.
GhTBL100	GH_D07G0458	D07: 4608534-4611531	2998	4	569	62.3164	7.02	Chloroplast.
GhTBL101	GH_D07G1128	D07: 14117363-14119895	2533	5	389	59.3492	6.25	Cell membrane. Chloroplast. Cytoplasm.
GhTBL102	GH_D08G0229	D08: 1948481-1953778	5298	5	489	44.8327	6.36	Chloroplast. Cytoplasm. Golgi apparatus. Nucleus.
GhTBL103	GH_D08G1346	D08: 43868249-43883533	15285	3	431	55.3895	6.45	Chloroplast.
GhTBL104	GH_D08G1382	D08: 45403374-45406449	3076	5	359	49.1778	5.34	Chloroplast.
GhTBL105	GH_D09G0038	D09: 880318-884976	4659	5	346	41.2476	9.5	Cell membrane. Chloroplast.
GhTBL106	GH_D09G0293	D09: 7340845-7342595	1751	5	350	41.2476	9.5	Chloroplast.
GhTBL107	GH_D09G0883	D09: 32908801-32916728	7928	5	361	41.2476	9.5	Cell membrane.
GhTBL108	GH_D09G1482	D09: 41709327-41711120	1794	4	417	42.7088	9.28	Chloroplast.
GhTBL109	GH_D09G1790	D09: 44871188-44874301	3114	6	446	49.8535	6.92	Nucleus.
GhTBL110	GH_D10G0344	D10: 2697507-2699650	2144	5	365	52.6889	8.41	Cell membrane. Chloroplast.
GhTBL111	GH_D10G1225	D10: 17572686-17574915	2230	5	366	42.7088	9.28	Cell membrane.
GhTBL112	GH_D10G1940	D10: 51445291-51446981	1691	5	432	43.1655	9.51	Cell membrane. Nucleus. Vacuole.
GhTBL113	GH_D10G2095	D10: 55435864-55438247	2384	5	552	52.3024	8.56	Cell wall. Chloroplast. Golgi apparatus. Mitochondrion. Nucleus. Peroxisome. Vacuole.
GhTBL114	GH_D10G2741	D10: 66330708-66335018	4311	6	434	67.9251	8.94	Chloroplast.
GhTBL115	GH_D10G2775	D10: 66680961-66682355	1395	5	354	49.3186	8.64	Chloroplast.
GhTBL116	GH_D11G0731	D11: 5923884-5925370	1487	3	406	42.7088	9.28	Cell membrane. Chloroplast.
GhTBL117	GH_D11G1300	D11: 11743468-11746305	2838	4	452	47.9729	8.47	Chloroplast. Cytoplasm.
GhTBL118	GH_D11G1790	D11: 18537775-18541078	3304	2	442	54.2248	6.68	Chloroplast.
GhTBL119	GH_D11G1791	D11: 18543994-18545344	1351	2	423	49.5274	5.77	Cell membrane. Chloroplast. Nucleus.
GhTBL120	GH_D11G3303	D11: 65182178-65186814	4637	5	357	49.5274	5.77	Cell membrane. Chloroplast.
GhTBL121	GH_D11G3304	D11: 65189746-65194757	5012	5	358	40.1112	8.88	Chloroplast.
GhTBL122	GH_D11G3776	D11: 71226079-71227918	1840	5	423	40.1112	8.88	Chloroplast.
GhTBL123	GH_D12G1289	D12: 40110826-40115220	4395	3	456	47.6575	7.64	Chloroplast. Cytoplasm.
GhTBL124	GH_D12G1430	D12: 42896932-42899192	2261	5	525	52.5012	5.78	Chloroplast. Peroxisome. Vacuole.
GhTBL125	GH_D12G2862	D12: 60544330-60546496	2167	3	532	54.6381	9.45	Chloroplast.
GhTBL126	GH_D13G0108	D13: 913471-915642	2172	6	347	59.3492	6.25	Chloroplast. Nucleus.
GhTBL127	GH_D13G0152	D13: 1288973-1291788	2816	6	425	44.371	9.04	Chloroplast.
GhTBL128	GH_D13G0159	D13: 1345279-1347019	1741	5	465	49.3186	8.64	Nucleus.
GhTBL129	GH_D13G1014	D13: 24594678-24596508	1831	6	430	56.6954	5.19	Chloroplast. Vacuole.
GhTBL130	GH_D13G1726	D13: 53007494-53009982	2489	4	356	49.8293	8.97	Cell membrane. Chloroplast.
GhTBL131	GH_D13G2051	D13: 58447821-58452588	4768	5	414	40.1112	8.88	Chloroplast.
