# Supplementary material for: Genome-wide identification of TBL gene family and functional analysis of GhTBL84 under cold stress in cotton
Source: Front Plant Sci. 2024 Jun 18;15:1431835. doi: 10.3389/fpls.2024.1431835 (PMC11217346; doi:10.3389/fpls.2024.1431835)
Supplement: Supplementary file 3 [file Table_2.xlsx]

## Sheet: Supplementary Table 2
Supplementary Table 2 The information of TbL gene family in Gossypium barbadense
Gene name	Gene_ID	Chromosome Location	Gene Length	CDS number	Amino acid length (aa)	MW (kDa)	pI	Subcellular localization
GbTBL1	GB_A01G0433	A01:4746759-4749474	2716	5	371	40.5684	8.87	Cell membrane. Cell wall.
GbTBL2	GB_A01G0434	A01:4754913-4757600	2688	5	366	40.1112	8.88	Cell membrane. Cell wall. Chloroplast. Extracell. Golgi apparatus. Peroxisome. Vacuole.
GbTBL3	GB_A01G2032	A01:106399082-106401450	2369	4	404	47.1425	9.26	Cell membrane.
GbTBL4	GB_A01G2045	A01:106537496-106540098	2603	6	424	46.462	9.34	Cell membrane. Chloroplast.
GbTBL5	GB_A01G2171	A01:109415532-109417848	2317	5	620	67.9251	8.94	Cell wall. Nucleus.
GbTBL6	GB_A01G2327	A01:112477274-112479677	2404	4	420	49.8535	6.92	Chloroplast.
GbTBL7	GB_A01G2593	A01:115406175-115408576	2402	6	398	47.6575	7.64	Chloroplast.
GbTBL8	GB_A02G0313	A02:3488734-3491809	3076	4	452	54.2248	6.68	Chloroplast.
GbTBL9	GB_A02G1049	A02:38603044-38607283	4240	4	449	50.6168	8.87	Cell membrane.
GbTBL10	GB_A02G1149	A02:45798493-45800724	2232	3	429	49.1778	5.34	Cytoplasm.
GbTBL11	GB_A03G1706	A03:94923808-94925275	1468	2	446	47.4736	5.18	Chloroplast. Cytoplasm.
GbTBL12	GB_A04G0416	A04:8059217-8060879	1663	5	403	48.5894	8.57	Chloroplast. Nucleus.
GbTBL13	GB_A04G0681	A04:27930958-27933629	2672	5	654	67.9251	8.94	Cell wall. Nucleus.
GbTBL14	GB_A04G1158	A04:71243114-71247397	4284	6	422	49.8293	8.97	Chloroplast.
GbTBL15	GB_A04G1168	A04:71602670-71612777	10108	10	866	56.6954	5.19	Chloroplast.
GbTBL16	GB_A04G1190	A04:72268592-72270824	2233	6	453	52.6889	8.41	Nucleus.
GbTBL17	GB_A04G1607	A04:79881994-79885266	3273	6	415	46.462	9.34	Cell membrane.
GbTBL18	GB_A04G1681	A04:80617179-80618576	1398	2	433	47.4736	5.18	Chloroplast.
GbTBL19	GB_A05G3311	A05:55127012-55131449	4438	3	364	50.6168	8.87	Chloroplast. Peroxisome.
GbTBL20	GB_A05G3471	A05:71270236-71271607	1372	2	421	47.4736	5.18	Chloroplast. Cytoplasm.
GbTBL21	GB_A05G3521	A05:75231005-75233151	2147	5	486	56.6954	5.19	Nucleus.
GbTBL22	GB_A05G3522	A05:75379048-75380776	1729	5	428	50.0131	7.95	Chloroplast. Nucleus.
GbTBL23	GB_A05G3524	A05:75410130-75411878	1749	5	409	56.6954	5.19	Chloroplast. Nucleus. Vacuole.
GbTBL24	GB_A05G3525	A05:75427587-75429266	1680	5	425	56.6954	5.19	Golgi apparatus. Nucleus.
GbTBL25	GB_A05G3900	A05:97267338-97269421	2084	3	451	47.9729	8.47	Chloroplast.
GbTBL26	GB_A05G4126	A05:102378179-102383661	5483	4	462	46.1046	8.82	Chloroplast.
GbTBL27	GB_A06G1875	A06:110519276-110521186	1911	5	365	42.7088	9.28	Chloroplast. Vacuole.
GbTBL28	GB_A06G1899	A06:111102355-111104418	2064	6	422	49.3186	8.64	Chloroplast.
GbTBL29	GB_A06G1900	A06:111120851-111124721	3871	8	473	49.3186	8.64	Cell membrane. Chloroplast. Nucleus.
GbTBL30	GB_A06G2313	A06:117363419-117369345	5927	5	352	42.7088	9.28	Chloroplast.
GbTBL31	GB_A07G0151	A07:1763613-1768195	4583	6	504	62.3164	7.02	Chloroplast.
GbTBL32	GB_A07G0450	A07:4995759-4998812	3054	4	569	59.3492	6.25	Chloroplast.
GbTBL33	GB_A07G1133	A07:18587682-18590238	2557	5	389	44.8327	6.36	Chloroplast. Cytoplasm. Nucleus.
GbTBL34	GB_A08G0214	A08:1900486-1906108	5623	6	488	55.3895	6.45	Chloroplast. Golgi apparatus. Nucleus.
GbTBL35	GB_A08G1294	A08:59326985-59345480	18496	4	425	49.1778	5.34	Chloroplast.
GbTBL36	GB_A08G1435	A08:85546885-85550030	3146	5	360	41.2476	9.5	Chloroplast.
GbTBL37	GB_A09G0059	A09:1011519-1021067	9549	6	357	41.2476	9.5	Cell membrane.
GbTBL38	GB_A09G0315	A09:7588599-7590385	1787	5	350	41.2476	9.5	Chloroplast.
GbTBL39	GB_A09G1037	A09:55696434-55699909	3476	5	365	42.7088	9.28	Cell membrane.
GbTBL40	GB_A09G1180	A09:58674923-58677601	2679	5	396	44.8327	6.36	Chloroplast.
GbTBL41	GB_A09G1710	A09:68420653-68422446	1794	4	417	49.8535	6.92	Chloroplast.
GbTBL42	GB_A09G1956	A09:71286668-71289781	3114	6	446	52.6889	8.41	Nucleus.
GbTBL43	GB_A10G0324	A10:2765569-2767713	2145	5	365	42.7088	9.28	Cell membrane. Cell wall. Chloroplast. Extracell.
GbTBL44	GB_A10G1784	A10:83792755-83795070	2316	5	366	43.1655	9.51	Cell membrane.
GbTBL45	GB_A10G1952	A10:91829559-91831348	1790	5	463	52.3024	8.56	Cell membrane. Nucleus. Vacuole.
GbTBL46	GB_A10G2120	A10:97556551-97560924	4374	6	560	67.9251	8.94	Cell wall. Chloroplast. Golgi apparatus. Nucleus. Peroxisome.
GbTBL47	GB_A10G2807	A10:111033221-111037524	4304	6	434	49.3186	8.64	Chloroplast.
GbTBL48	GB_A10G2838	A10:111433617-111435012	1396	5	352	42.7088	9.28	Cell membrane. Chloroplast. Peroxisome.
GbTBL49	GB_A11G0715	A11:6341605-6343103	1499	3	409	47.9729	8.47	Cell membrane. Chloroplast.
GbTBL50	GB_A11G1277	A11:13053979-13057027	3049	4	457	54.2248	6.68	Cell wall. Chloroplast. Cytoplasm. Mitochondrion.
GbTBL51	GB_A11G1761	A11:21984514-21987867	3354	2	442	49.5274	5.77	Chloroplast.
GbTBL52	GB_A11G1762	A11:21990312-21991737	1426	2	448	49.5274	5.77	Chloroplast.
GbTBL53	GB_A11G3373	A11:109641963-109646815	4853	5	357	40.1112	8.88	Cell membrane. Chloroplast.
GbTBL54	GB_A11G3374	A11:109652169-109657164	4996	5	358	41.2476	9.5	Chloroplast.
GbTBL55	GB_A12G0047	A12:648021-650480	2460	4	429	53.6488	8.31	Cell membrane. Chloroplast. Cytoplasm. Mitochondrion. Nucleus.
GbTBL56	GB_A12G1341	A12:74224483-74232693	8211	3	456	52.5012	5.78	Chloroplast. Cytoplasm.
GbTBL57	GB_A12G1485	A12:77636763-77639034	2272	5	529	54.6381	9.45	Chloroplast. Mitochondrion. Nucleus. Peroxisome. Vacuole.
GbTBL58	GB_A12G2939	A12:100382605-100384775	2171	3	533	59.3492	6.25	Chloroplast. Nucleus.
GbTBL59	GB_A13G0101	A13:978260-980430	2171	5	372	44.371	9.04	Chloroplast. Nucleus. Vacuole.
GbTBL60	GB_A13G0151	A13:1541970-1544969	3000	6	424	49.3186	8.64	Chloroplast.
GbTBL61	GB_A13G0157	A13:1612157-1613892	1736	5	463	56.6954	5.19	Nucleus.
GbTBL62	GB_A13G1051	A13:42974256-42976090	1835	6	430	49.8293	8.97	Chloroplast. Vacuole.
GbTBL63	GB_A13G1883	A13:99637360-99639870	2511	4	356	40.1112	8.88	Cell membrane. Chloroplast.
GbTBL64	GB_A13G2207	A13:106691146-106695899	4754	5	412	55.3895	6.45	Chloroplast.
GbTBL65	GB_D01G0461	D01:4677490-4680332	2843	5	371	40.5684	8.87	Cell membrane.
GbTBL66	GB_D01G0463	D01:4704592-4715845	11254	5	366	42.7088	9.28	Cell membrane. Cell wall. Chloroplast.
GbTBL67	GB_D01G2125	D01:56568844-56571215	2372	4	404	47.1425	9.26	Cell membrane.
GbTBL68	GB_D01G2139	D01:56716867-56719401	2535	6	424	46.462	9.34	Cell membrane. Chloroplast.
GbTBL69	GB_D01G2237	D01:58417252-58419558	2307	5	616	67.9251	8.94	Nucleus.
GbTBL70	GB_D01G2404	D01:60940787-60944430	3644	4	420	49.8535	6.92	Chloroplast.
GbTBL71	GB_D01G2652	D01:63420465-63422804	2340	5	415	47.6575	7.64	Chloroplast.
GbTBL72	GB_D02G0354	D02:4303245-4306303	3059	4	456	54.2248	6.68	Chloroplast.
GbTBL73	GB_D02G1131	D02:25545199-25549395	4197	4	449	50.6168	8.87	Cell membrane.
GbTBL74	GB_D02G1819	D02:57776857-57779511	2655	5	593	61.3943	8.71	Chloroplast.
GbTBL75	GB_D02G1865	D02:59059185-59060649	1465	2	445	47.4736	5.18	Chloroplast. Cytoplasm.
GbTBL76	GB_D03G0939	D03:33182905-33185148	2244	3	429	49.1778	5.34	Chloroplast. Cytoplasm.
GbTBL77	GB_D03G1743	D03:50616455-50618772	2318	2	411	49.5274	5.77	Nucleus.
GbTBL78	GB_D04G0345	D04:4546093-4547904	1812	4	448	62.3164	7.02	Chloroplast. Nucleus.
GbTBL79	GB_D04G0346	D04:4549576-4554087	4512	4	462	46.1046	8.82	Chloroplast.
GbTBL80	GB_D04G0561	D04:8552975-8555061	2087	3	452	47.9729	8.47	Chloroplast.
GbTBL81	GB_D04G0738	D04:12607957-12610115	2159	5	490	56.6954	5.19	Nucleus.
GbTBL82	GB_D04G0739	D04:12628778-12630502	1725	5	428	56.6954	5.19	Chloroplast. Nucleus.
GbTBL83	GB_D04G0742	D04:12735431-12737115	1685	5	427	56.6954	5.19	Cell wall. Golgi apparatus. Nucleus.
GbTBL84	GB_D04G0744	D04:12762753-12764539	1787	5	409	56.6954	5.19	Cell membrane. Chloroplast. Extracell. Golgi apparatus. Nucleus. Vacuole.
GbTBL85	GB_D04G0973	D04:22368247-22370906	2660	5	652	67.9251	8.94	Cell wall. Nucleus.
GbTBL86	GB_D04G1544	D04:48458932-48462848	3917	6	422	49.8293	8.97	Chloroplast.
GbTBL87	GB_D04G1551	D04:48602027-48611899	9873	10	866	56.6954	5.19	Chloroplast.
GbTBL88	GB_D04G1574	D04:49004767-49007004	2238	6	453	52.6889	8.41	Nucleus.
GbTBL89	GB_D04G1991	D04:55220112-55223342	3231	6	415	46.462	9.34	Cell membrane. Cell wall. Chloroplast. Cytoplasm. Extracell. Mitochondrion.
GbTBL90	GB_D04G2075	D04:55890671-55892068	1398	2	433	47.4736	5.18	Chloroplast.
GbTBL91	GB_D05G3519	D05:43780827-43784087	3261	3	422	48.5894	8.57	Cell membrane. Chloroplast.
GbTBL92	GB_D05G3654	D05:57630349-57632042	1694	5	411	62.3164	7.02	Chloroplast.
GbTBL93	GB_D06G0872	D06:13851413-13852673	1261	2	312	42.7088	9.28	Chloroplast.
GbTBL94	GB_D06G1945	D06:55662111-55664001	1891	5	365	49.3186	8.64	Chloroplast.
GbTBL95	GB_D06G1968	D06:56209844-56211841	1998	6	422	49.3186	8.64	Chloroplast. Mitochondrion.
GbTBL96	GB_D06G1970	D06:56235898-56239727	3830	8	473	42.7088	9.28	Cell membrane. Chloroplast. Nucleus.
GbTBL97	GB_D06G2414	D06:61994819-62000227	5409	5	358	62.3164	7.02	Cell membrane. Chloroplast.
GbTBL98	GB_D07G0159	D07:1603875-1607020	3146	5	502	59.3492	6.25	Chloroplast.
GbTBL99	GB_D07G0452	D07:4702596-4705593	2998	4	569	44.8327	6.36	Chloroplast.
GbTBL100	GB_D07G1131	D07:14332956-14335492	2537	5	389	55.3895	6.45	Cell membrane. Chloroplast. Cytoplasm.
GbTBL101	GB_D08G0220	D08:1890935-1895992	5058	5	489	49.1778	5.34	Chloroplast. Cytoplasm. Golgi apparatus. Nucleus.
GbTBL102	GB_D08G1402	D08:42046897-42062157	15261	3	431	41.2476	9.5	Chloroplast.
GbTBL103	GB_D08G1436	D08:43915073-43918152	3080	5	359	41.2476	9.5	Chloroplast.
GbTBL104	GB_D09G0035	D09:858084-862745	4662	5	346	41.2476	9.5	Cell membrane. Chloroplast.
GbTBL105	GB_D09G0285	D09:8817746-8819494	1749	5	350	44.8327	6.36	Chloroplast.
GbTBL106	GB_D09G1031	D09:36728072-36730745	2674	5	396	49.8535	6.92	Chloroplast.
GbTBL107	GB_D09G1498	D09:43231995-43233685	1691	5	373	52.6889	8.41	Chloroplast.
GbTBL108	GB_D09G1802	D09:46477623-46480736	3114	6	446	42.7088	9.28	Nucleus.
GbTBL109	GB_D10G0330	D10:2702365-2705478	3114	6	366	43.1655	9.51	Cell membrane. Chloroplast.
GbTBL110	GB_D10G1214	D10:17930761-17932990	2230	5	366	52.3024	8.56	Cell membrane.
GbTBL111	GB_D10G1942	D10:50148572-50150355	1784	5	463	67.9251	8.94	Nucleus.
GbTBL112	GB_D10G2106	D10:54086797-54089168	2372	5	552	49.3186	8.64	Chloroplast.
GbTBL113	GB_D10G2765	D10:66261109-66265414	4306	6	434	42.7088	9.28	Chloroplast.
GbTBL114	GB_D10G2798	D10:66571207-66572601	1395	5	354	47.9729	8.47	Chloroplast.
GbTBL115	GB_D11G0739	D11:5914927-5916413	1487	3	406	54.2248	6.68	Cell membrane. Chloroplast.
GbTbL116	GB_D11G1312	D11:11733193-11736030	2838	4	452	49.5274	5.77	Chloroplast. Cytoplasm.
GbTBL117	GB_D11G1806	D11:18613560-18616986	3427	2	442	49.5274	5.77	Chloroplast.
GbTBL118	GB_D11G1807	D11:18619584-18620934	1351	2	423	40.1112	8.88	Cell membrane. Chloroplast. Nucleus.
GbTBL119	GB_D11G3346	D11:65838596-65843222	4627	5	357	41.2476	9.5	Cell membrane. Chloroplast.
GbTBL120	GB_D11G3347	D11:65846784-65851815	5032	5	358	47.6575	7.64	Chloroplast.
GbTBL121	GB_D11G3846	D11:72177749-72179587	1839	5	423	47.6575	7.64	Chloroplast.
GbTBL122	GB_D12G1333	D12:39086143-39090542	4400	3	456	52.5012	5.78	Chloroplast. Cytoplasm.
GbTBL123	GB_D12G1478	D12:41860271-41869667	9397	16	1422	99.1366	5.48	Chloroplast.
GbTBL124	GB_D12G2945	D12:59610091-59612267	2177	3	531	59.3492	6.25	Chloroplast. Nucleus.
GbTBL125	GB_D13G0102	D13:821793-823965	2173	6	347	44.371	9.04	Chloroplast. Nucleus.
GbTBL126	GB_D13G0147	D13:1196628-1199431	2804	6	425	49.3186	8.64	Chloroplast.
GbTBL127	GB_D13G0153	D13:1256162-1257902	1741	5	465	56.6954	5.19	Nucleus.
GbTBL128	GB_D13G1060	D13:23563703-23565531	1829	6	430	49.8293	8.97	Chloroplast.
GbTBL129	GB_D13G1824	D13:49867688-49870177	2490	4	356	40.1112	8.88	Cell membrane. Chloroplast.
GbTBL130	GB_D13G2155	D13:55354436-55359203	4768	5	414	55.3895	6.45	Chloroplast.
