# Supplementary material for: Genome-wide identification of TBL gene family and functional analysis of GhTBL84 under cold stress in cotton
Source: Front Plant Sci. 2024 Jun 18;15:1431835. doi: 10.3389/fpls.2024.1431835 (PMC11217346; doi:10.3389/fpls.2024.1431835)
Supplement: Supplementary file 4 [file Table_3.xlsx]

## Sheet: Supplementary Table 3
Supplementary Table 3 Evolutionary analysis of TBL gene family from A. thaliana, G. hirsutum and G. barbadense, G. arboreum, G. raimondii.
Group	Gene ID	Species	Group	Gene ID	Species	Group	Gene ID	Species	Group	Gene ID	Species	Group	Gene ID	Species	Group	Gene ID	Species
Ⅰ	AT1G48880	A. thaliana	Ⅱ	AT1G01430	A. thaliana	Ⅲ	AT3G54260	A. thaliana	Ⅳ	AT2G38320	A. thaliana	Ⅴ	AT3G62390	A. thaliana	Ⅵ	AT2G14530	A. thaliana
	AT3G06080	A. thaliana		AT1G70230	A. thaliana		AT1G29050	A. thaliana		AT1G73140	A. thaliana		AT1G60790	A. thaliana		AT5G64470	A. thaliana
	AT3G11570	A. thaliana		AT2G37720	A. thaliana		AT1G78710	A. thaliana		AT2G40150	A. thaliana		AT3G12060	A. thaliana		Gar02G06300	G. arboreum
	AT5G06230	A. thaliana		AT3G02440	A. thaliana		AT2G30010	A. thaliana		AT2G40160	A. thaliana		AT5G06700	A. thaliana		Gar02G06470	G. arboreum
	AT5G19160	A. thaliana		AT3G28150	A. thaliana		AT2G30900	A. thaliana		AT2G40320	A. thaliana		AT5G20590	A. thaliana		Gar04G22110	G. arboreum
	Gar02G03170	G. arboreum		AT4G01080	A. thaliana		AT2G31110	A. thaliana		AT3G11030	A. thaliana		AT5G49340	A. thaliana		GB_A01G2032	G. barbadense
	Gar03G17610	G. arboreum		AT4G11090	A. thaliana		AT2G34070	A. thaliana		AT3G55990	A. thaliana		Gar04G11660	G. arboreum		GB_A01G2045	G. barbadense
	Gar09G18090	G. arboreum		AT4G23790	A. thaliana		AT2G42570	A. thaliana		AT5G01360	A. thaliana		Gar10G21680	G. arboreum		GB_A04G1607	G. barbadense
	GB_A01G2327	G. barbadense		AT4G25360	A. thaliana		AT3G14850	A. thaliana		AT5G01620	A. thaliana		Gar12G16850	G. arboreum		GB_D01G2125	G. barbadense
	GB_A02G0313	G. barbadense		AT5G15890	A. thaliana		AT5G58600	A. thaliana		Gar02G00270	G. arboreum		Gar13G24460	G. arboreum		GB_D01G2139	G. barbadense
	GB_A02G1049	G. barbadense		AT5G15900	A. thaliana		Gar06G26460	G. arboreum		Gar04G08470	G. arboreum		GB_A04G0681	G. barbadense		GB_D04G1991	G. barbadense
	GB_A05G3311	G. barbadense		AT5G20680	A. thaliana		Gar09G10590	G. arboreum		Gar04G08530	G. arboreum		GB_A10G1952	G. barbadense		GH_A01G1933	G. hirsutum
	GB_A09G1710	G. barbadense		AT5G51640	A. thaliana		Gar09G12300	G. arboreum		Gar04G17090	G. arboreum		GB_A13G2207	G. barbadense		GH_A01G1946	G. hirsutum
	GB_D01G2404	G. barbadense		AT5G64020	A. thaliana		Gar09G12340	G. arboreum		Gar04G17180	G. arboreum		GB_D02G1819	G. barbadense		GH_A04G1558	G. hirsutum
	GB_D02G0354	G. barbadense		Gar01G19880	G. arboreum		Gar10G03090	G. arboreum		Gar04G17190	G. arboreum		GB_D04G0973	G. barbadense		GH_D01G2030	G. hirsutum
	GB_D02G1131	G. barbadense		Gar03G09250	G. arboreum		Gar10G13010	G. arboreum		Gar04G17460	G. arboreum		GB_D10G1942	G. barbadense		GH_D01G2044	G. hirsutum
	GB_D09G1498	G. barbadense		Gar04G03760	G. arboreum		Gar11G38320	G. arboreum		Gar05G40470	G. arboreum		GB_D13G2155	G. barbadense		GH_D04G1897	G. hirsutum
	GH_A01G2216	G. hirsutum		Gar04G06290	G. arboreum		Gar13G20300	G. arboreum		Gar09G20910	G. arboreum		GH_A04G0655	G. hirsutum		GH_D04G1899	G. hirsutum
	GH_A02G0319	G. hirsutum		Gar06G09600	G. arboreum		GB_A06G2313	G. barbadense		Gar10G33570	G. arboreum		GH_A10G1836	G. hirsutum		Gorai.002G211100	G. raimondii
	GH_A02G1044	G. hirsutum		Gar07G04810	G. arboreum		GB_A09G1037	G. barbadense		Gar11G44370	G. arboreum		GH_A13G2073	G. hirsutum		Gorai.002G212500	G. raimondii
	GH_A09G1585	G. hirsutum		Gar11G19160	G. arboreum		GB_A09G1180	G. barbadense		Gar13G01670	G. arboreum		GH_D02G1759	G. hirsutum		Gorai.012G163100	G. raimondii
	GH_D01G2300	G. hirsutum		GB_A02G1149	G. barbadense		GB_A10G0324	G. barbadense		Gar13G01730	G. arboreum		GH_D04G0930	G. hirsutum
	GH_D02G0346	G. hirsutum		GB_A05G4126	G. barbadense		GB_A10G1784	G. barbadense		Gar13G11600	G. arboreum		GH_D10G1940	G. hirsutum
	GH_D02G1083	G. hirsutum		GB_A07G0450	G. barbadense		GB_A11G3373	G. barbadense		GarUnG00010	G. arboreum		GH_D13G2051	G. hirsutum
	GH_D09G1482	G. hirsutum		GB_A11G1761	G. barbadense		GB_A13G0101	G. barbadense		GarUnG04850	G. arboreum		Gorai.002G154200	G. raimondii
	Gorai.002G238000	G. raimondii		GB_D03G0939	G. barbadense		GB_A13G1883	G. barbadense		GB_A01G2593	G. barbadense		Gorai.005G180600	G. raimondii
	Gorai.005G041100	G. raimondii		GB_D04G0346	G. barbadense		GB_D06G2414	G. barbadense		GB_A04G0416	G. barbadense		Gorai.011G194800	G. raimondii
	Gorai.005G118200	G. raimondii		GB_D06G0872	G. barbadense		GB_D07G1131	G. barbadense		GB_A04G1158	G. barbadense		Gorai.012G100000	G. raimondii
				GB_D07G0452	G. barbadense		GB_D08G1436	G. barbadense		GB_A04G1168	G. barbadense		Gorai.013G211200	G. raimondii
				GB_D11G1806	G. barbadense		GB_D09G0892	G. barbadense		GB_A04G1190	G. barbadense
				GH_A02G1136	G. hirsutum		GB_D09G1031	G. barbadense		GB_A05G3521	G. barbadense
				GH_A05G4035	G. hirsutum		GB_D10G0330	G. barbadense		GB_A05G3524	G. barbadense
				GH_A07G0455	G. hirsutum		GB_D10G1214	G. barbadense		GB_A06G1899	G. barbadense
				GH_A08G1146	G. hirsutum		GB_D11G3346	G. barbadense		GB_A06G1900	G. barbadense
				GH_A11G1757	G. hirsutum		GB_D13G1824	G. barbadense		GB_A09G1956	G. barbadense
				GH_A12G2839	G. hirsutum		GH_A06G2281	G. hirsutum		GB_A10G2807	G. barbadense
				GH_D02G1804	G. hirsutum		GH_A07G1148	G. hirsutum		GB_A13G0151	G. barbadense
				GH_D03G0928	G. hirsutum		GH_A09G0927	G. hirsutum		GB_A13G0157	G. barbadense
				GH_D04G0338	G. hirsutum		GH_A10G0330	G. hirsutum		GB_A13G1051	G. barbadense
				GH_D06G0826	G. hirsutum		GH_A10G1678	G. hirsutum		GB_D01G2652	G. barbadense
				GH_D07G0458	G. hirsutum		GH_A11G3294	G. hirsutum		GB_D04G0738	G. barbadense
				GH_D11G1790	G. hirsutum		GH_A13G0104	G. hirsutum		GB_D04G0744	G. barbadense
				Gorai.001G015900	G. raimondii		GH_A13G1774	G. hirsutum		GB_D04G1544	G. barbadense
				Gorai.001G046700	G. raimondii		GH_D01G0438	G. hirsutum		GB_D04G1551	G. barbadense
				Gorai.004G135000	G. raimondii		GH_D06G2320	G. hirsutum		GB_D04G1574	G. barbadense
				Gorai.004G135100	G. raimondii		GH_D08G1382	G. hirsutum		GB_D05G3654	G. barbadense
				Gorai.005G185000	G. raimondii		GH_D09G0883	G. hirsutum		GB_D06G1968	G. barbadense
				Gorai.008G283500	G. raimondii		GH_D10G0344	G. hirsutum		GB_D06G1970	G. barbadense
				Gorai.010G089700	G. raimondii		GH_D10G1225	G. hirsutum		GB_D09G1802	G. barbadense
				Gorai.012G036700	G. raimondii		GH_D11G3303	G. hirsutum		GB_D10G2765	G. barbadense
				Gorai.012G059500	G. raimondii		GH_D13G1726	G. hirsutum		GB_D11G3846	G. barbadense
							Gorai.004G138200	G. raimondii		GB_D13G0147	G. barbadense
							Gorai.006G088800	G. raimondii		GB_D13G0153	G. barbadense
							Gorai.006G105300	G. raimondii		GB_D13G1060	G. barbadense
							Gorai.007G331100	G. raimondii		GH_A01G2485	G. hirsutum
							Gorai.010G242200	G. raimondii		GH_A04G0414	G. hirsutum
							Gorai.011G033800	G. raimondii		GH_A04G1115	G. hirsutum
							Gorai.011G124000	G. raimondii		GH_A04G1123	G. hirsutum
							Gorai.013G011800	G. raimondii		GH_A04G1146	G. hirsutum
							Gorai.013G175200	G. raimondii		GH_A05G3454	G. hirsutum
										GH_A05G3457	G. hirsutum
										GH_A06G1861	G. hirsutum
										GH_A09G1836	G. hirsutum
										GH_A10G2636	G. hirsutum
										GH_A11G3750	G. hirsutum
										GH_A13G0145	G. hirsutum
										GH_A13G0152	G. hirsutum
										GH_A13G0971	G. hirsutum
										GH_D01G2560	G. hirsutum
										GH_D04G0713	G. hirsutum
										GH_D04G0718	G. hirsutum
										GH_D04G1459	G. hirsutum
										GH_D04G1468	G. hirsutum
										GH_D04G1469	G. hirsutum
										GH_D04G1491	G. hirsutum
										GH_D05G3650	G. hirsutum
										GH_D06G1892	G. hirsutum
										GH_D06G1894	G. hirsutum
										GH_D09G1790	G. hirsutum
										GH_D10G2741	G. hirsutum
										GH_D11G3776	G. hirsutum
										GH_D13G0152	G. hirsutum
										GH_D13G0159	G. hirsutum
										GH_D13G1014	G. hirsutum
										Gorai.001G247300	G. raimondii
										Gorai.002G266200	G. raimondii
										Gorai.006G185100	G. raimondii
										Gorai.007G378600	G. raimondii
										Gorai.009G372400	G. raimondii
										Gorai.010G194900	G. raimondii
										Gorai.010G195000	G. raimondii
										Gorai.011G290400	G. raimondii
										Gorai.012G077200	G. raimondii
										Gorai.012G077500	G. raimondii
										Gorai.012G115400	G. raimondii
										Gorai.012G116300	G. raimondii
										Gorai.012G118800	G. raimondii
										Gorai.013G016700	G. raimondii
										Gorai.013G017400	G. raimondii
