# Supplementary material for: Genome-wide identification of TBL gene family and functional analysis of GhTBL84 under cold stress in cotton
Source: Front Plant Sci. 2024 Jun 18;15:1431835. doi: 10.3389/fpls.2024.1431835 (PMC11217346; doi:10.3389/fpls.2024.1431835)
Supplement: Supplementary file 5 [file Table_4.xlsx]

## Sheet: Supplementary Table 3
Supplementary Table 4. Analysis of coding sequences differences between TBL gene family Gossypium hirsutum and Gossypium barbadense
Genes of G. hirsutum L.				Orthologous genes in G. barbadense L.				Sequence difference
Gene ID	Gene length	Amino acid length(aa)	Express in fiber	ID	Gene length	Amino acid length(aa)	Express in fiber	Gene length difference	Amino acid length difference
GH_A01G0442	2711	371	Y	GB_A01G0433	2715	371	Y	4	0
GH_A01G0443	2674	366	N	GB_A01G0434	2687	366	N	13	0
GH_A01G1358	3084	546	Y
GH_A01G1933	2367	404	Y	GB_A01G2032	2368	404	Y	1	0
GH_A01G1946	2584	424	Y	GB_A01G2045	2602	424	Y	18	0
GH_A01G2068	2316	620	Y	GB_A01G2171	2316	620	Y	0	0
GH_A01G2216	2401	420	N	GB_A01G2327	2403	420	N	2	0
GH_A01G2485	2124	323	N	GB_A01G2593	2401	398	N	277	75
GH_A02G0319	3072	452	Y	GB_A02G0313	3075	452	Y	3	0
GH_A02G1044	4219	449	Y	GB_A02G1049	4239	449	Y	20	0
GH_A02G1136	2234	429	Y	GB_A02G1149	2231	429	Y	-3	0
GH_A03G1637	1458	443	Y	GB_A03G1706	1467	446	Y	9	3
GH_A04G0414	1477	320	N	GB_A04G0416	1662	403	N	185	83
GH_A04G0655	2672	654	Y	GB_A04G0681	2671	654	Y	-1	0
GH_A04G1115	3725	422	Y	GB_A04G1158	4283	422	Y	558	0
GH_A04G1123	10321	866	N	GB_A04G1168	10107	866	N	-214	0
GH_A04G1146	10506	445	N	GB_A04G1190	2232	453	Y	-8274	8
GH_A04G1558	3273	415	Y	GB_A04G1607	3272	415	Y	-1	0
				GB_A04G1681	1398	433	Y
GH_A05G3269	4088	423	Y	GB_A05G3311	4437	364	Y	349	-59
GH_A05G3406	1308	400	N	GB_A05G3471	1371	421	N	63	21
GH_A05G3454	2144	486	Y	GB_A05G3521	2146	486	Y	2	0
GH_A05G3456	1729	423	N	GB_A05G3522	1728	428	N	-1	5
GH_A05G3457	1748	409	N	GB_A05G3524	1748	409	N	0	0
GH_A05G3458	1679	425	Y	GB_A05G3525	1679	425	Y	0	0
GH_A05G3806	2083	451	Y	GB_A05G3900	2083	451	Y	0	0
GH_A05G4035	5034	315	Y	GB_A05G4126	5482	462	Y	448	147
GH_A06G1841	1791	325	Y	GB_A06G1875	1910	365	Y	119	40
GH_A06G1861	2063	422	Y	GB_A06G1899	2063	422	Y	0	0
GH_A06G1862	3609	385	N	GB_A06G1900	3870	473	N	261	88
GH_A06G2281	5954	356	N	GB_A06G2313	5926	352	Y	-28	-4
GH_A07G0158	3345	500	Y	GB_A07G0151	4582	504	Y	1237	4
GH_A07G0455	2974	569	Y	GB_A07G0450	3053	569	Y	79	0
GH_A07G1148	2555	389	Y	GB_A07G1133	2556	389	Y	1	0
GH_A08G0217	5523	487	Y	GB_A08G0214	5622	488	Y	99	1
GH_A08G1146	723	221	N	GB_A08G1294	18495	425	N	17772	204
GH_A08G1360	3142	360	Y	GB_A08G1435	3145	360	Y	3	0
GH_A09G0038	9464	344	N	GB_A09G0059	9548	357	N	84	13
GH_A09G0287	1787	350	N	GB_A09G0315	1786	350	N	-1	0
GH_A09G0927	3472	365	N	GB_A09G1037	3475	365	N	3	0
				GB_A09G1180	2679	396	N
GH_A09G1585	1793	417	N	GB_A09G1710	1793	417	N	0	0
GH_A09G1836	3120	442	Y	GB_A09G1956	3113	446	Y	-7	4
GH_A10G0330	2139	365	Y	GB_A10G0324	2144	365	Y	5	0
GH_A10G1678	2314	366	Y	GB_A10G1784	2315	366	Y	1	0
GH_A10G1836	1697	432	Y	GB_A10G1952	1789	463	N	92	31
GH_A10G1995	2334	552	Y	GB_A10G2120	4373	560	Y	2039	8
GH_A10G2636	4305	434	Y	GB_A10G2807	4303	434	Y	-2	0
GH_A10G2664	1395	354	N	GB_A10G2838	1395	352	N	0	-2
GH_A11G0699	1499	409	Y	GB_A11G0715	1498	409	Y	-1	0
GH_A11G1271	2861	457	Y	GB_A11G1277	3048	457	Y	187	0
GH_A11G1757	3029	442	Y	GB_A11G1761	3353	442	Y	324	0
GH_A11G1758	1429	450	Y	GB_A11G1762	1425	448	Y	-4	-2
GH_A11G3294	4853	357	N	GB_A11G3373	4852	357	N	-1	0
GH_A11G3295	5001	358	Y	GB_A11G3374	4995	358	Y	-6	0
GH_A11G3750	1821	416	N
GH_A12G0048	2464	430	Y	GB_A12G0047	2459	429	Y	-5	-1
GH_A12G1273	4258	456	Y	GB_A12G1341	8210	456	Y	3952	0
GH_A12G1412	2271	529	Y	GB_A12G1485	2271	529	Y	0	0
GH_A12G2839	2170	532	Y	GB_A12G2939	2170	533	Y	0	1
GH_A13G0104	2169	372	Y	GB_A13G0101	2170	372	Y	1	0
GH_A13G0145	2989	421	Y	GB_A13G0151	2999	424	Y	10	3
GH_A13G0152	1738	464	N	GB_A13G0157	1735	463	N	-3	-1
GH_A13G0971	1832	430	Y	GB_A13G1051	1834	430	Y	2	0
GH_A13G1774	2510	356	Y	GB_A13G1883	2510	356	Y	0	0
GH_A13G2073	4753	412	Y	GB_A13G2207	4753	412	Y	0	0
GH_D01G0438	2841	371	Y	GB_D01G0461	2842	371	N	1	0
				GB_D01G0463	11254	366	N
GH_D01G2030	2370	404	Y	GB_D01G2125	2371	404	Y	1	0
GH_D01G2044	2530	424	Y	GB_D01G2139	2534	424	Y	4	0
GH_D01G2148	2306	616	Y	GB_D01G2237	2306	616	Y	0	0
GH_D01G2300	3632	420	N	GB_D01G2404	3643	420	N	11	0
GH_D01G2560	2343	415	N	GB_D01G2652	2339	415	N	-4	0
GH_D02G0346	3078	463	Y	GB_D02G0354	3058	456	Y	-20	-7
GH_D02G1083	4222	449	Y	GB_D02G1131	4196	449	Y	-26	0
GH_D02G1759	2654	593	Y	GB_D02G1819	2654	593	Y	0	0
GH_D02G1804	1461	444	Y	GB_D02G1865	1464	445	Y	3	1
GH_D03G0928	2243	429	Y	GB_D03G0939	2243	429	Y	0	0
GH_D03G1708	2317	411	Y	GB_D03G1743	2317	411	Y	0	0
GH_D04G0337	2015	480	N	GB_D04G0345	1811	448	N	-204	-32
GH_D04G0338	4540	462	Y	GB_D04G0346	4511	462	Y	-29	0
GH_D04G0546	2085	452	Y	GB_D04G0561	2086	452	Y	1	0
GH_D04G0713	2159	490	Y	GB_D04G0738	2158	490	Y	-1	0
GH_D04G0714	1724	423	N	GB_D04G0739	1724	428	N	0	5
GH_D04G0717	1684	427	Y	GB_D04G0742	1684	427	Y	0	0
GH_D04G0718	1786	409	N	GB_D04G0744	1786	409	N	0	0
GH_D04G0930	2659	652	Y	GB_D04G0973	2659	652	Y	0	0
GH_D04G1459	3562	422	Y	GB_D04G1544	3916	422	Y	354	0
GH_D04G1468	2879	419	N	GB_D04G1551	9872	866	N	6993	447
GH_D04G1469	4839	493	N
GH_D04G1491	2232	453	Y	GB_D04G1574	2237	453	N	5	0
GH_D04G1897	3225	415	Y	GB_D04G1991	3230	415	Y	5	0
GH_D04G1899	3233	411	Y
GH_D04G1987	1397	433	N	GB_D04G2075	1397	433	Y	0	0
GH_D05G3299	3060	422	Y	GB_D05G3519	3260	422	Y	200	0
GH_D05G3650	1692	411	Y	GB_D05G3654	1693	411	Y	1	0
GH_D06G0826	1422	366	N	GB_D06G0872	1260	312	Y	-162	-54
GH_D06G1870	1891	365	Y	GB_D06G1945	1890	365	Y	-1	0
GH_D06G1892	1980	422	Y	GB_D06G1968	1997	422	Y	17	0
GH_D06G1894	3829	473	N	GB_D06G1970	3829	473	N	0	0
GH_D06G2320	5374	358	Y	GB_D06G2414	5408	358	Y	34	0
GH_D07G0168	4459	506	Y	GB_D07G0159	3145	502	Y	-1314	-4
GH_D07G0458	2997	569	Y	GB_D07G0452	2997	569	Y	0	0
GH_D07G1128	2532	389	Y	GB_D07G1131	2536	389	Y	4	0
GH_D08G0229	5297	489	Y	GB_D08G0220	5057	489	Y	-240	0
GH_D08G1346	15284	431	N	GB_D08G1402	15260	431	N	-24	0
GH_D08G1382	3075	359	Y	GB_D08G1436	3079	359	Y	4	0
GH_D09G0038	4658	346	N	GB_D09G0035	4661	346	N	3	0
GH_D09G0293	1750	350	N	GB_D09G0285	1748	350	N	-2	0
				GB_D09G1031	2674	396	N
GH_D09G0883	7928	361	N
GH_D09G1482	1793	417	N	GB_D09G1498	1690	373	N	-103	-44
GH_D09G1790	3113	446	Y	GB_D09G1802	3113	446	Y	0	0
GH_D10G0344	2143	365	Y	GB_D10G0330	3113	366	Y	970	1
GH_D10G1225	2229	366	Y	GB_D10G1214	2229	366	Y	0	0
GH_D10G1940	1690	432	N	GB_D10G1942	1783	463	Y	93	31
GH_D10G2095	2383	552	N	GB_D10G2106	2371	552	Y	-12	0
GH_D10G2741	4310	434	Y	GB_D10G2765	4305	434	Y	-5	0
GH_D10G2775	1394	354	N	GB_D10G2798	1394	354	N	0	0
GH_D11G0731	1486	406	Y	GB_D11G0739	1486	406	N	0	0
GH_D11G1300	2837	452	Y	GB_D11G1312	2837	452	Y	0	0
GH_D11G1790	3303	442	N	GB_D11G1806	3426	442	Y	123	0
GH_D11G1791	1350	423	Y	GB_D11G1807	1350	423	Y	0	0
GH_D11G3303	4636	357	N	GB_D11G3346	4626	357	N	-10	0
GH_D11G3304	5011	358	Y	GB_D11G3347	5031	358	Y	20	0
GH_D11G3776	1839	423	N	GB_D11G3846	1838	423	N	-1	0
GH_D12G1289	4394	456	Y	GB_D12G1333	4399	456	Y	5	0
GH_D12G1430	2260	525	Y	GB_D12G1478	9396	1422	Y	7136	897
GH_D12G2862	2166	532	Y	GB_D12G2945	2176	531	N	10	-1
GH_D13G0108	2171	347	N	GB_D13G0102	2172	347	Y	1	0
GH_D13G0152	2815	425	Y	GB_D13G0147	2803	425	Y	-12	0
GH_D13G0159	1740	465	N	GB_D13G0153	1740	465	N	0	0
GH_D13G1014	1830	430	Y	GB_D13G1060	1828	430	Y	-2	0
GH_D13G1726	2488	356	N	GB_D13G1824	2489	356	Y	1	0
GH_D13G2051	4767	414	Y	GB_D13G2155	4767	414	Y	0	0
