# Supplementary material for: Genome-wide identification of TBL gene family and functional analysis of GhTBL84 under cold stress in cotton
Source: Front Plant Sci. 2024 Jun 18;15:1431835. doi: 10.3389/fpls.2024.1431835 (PMC11217346; doi:10.3389/fpls.2024.1431835)
Supplement: Supplementary file 6 [file Table_5.xlsx]

## Sheet: Supplementary Table 4
Supplementary Table 5. The Ka_Ks and Ka/Ks of homologous gene pair in TBL gene family from Gossypium hirsutum
Seq_1	Seq_2	Ka	Ks	Ka/Ks
GH_A01G1946	GH_A04G1558	0.0938205	0.488942	0.191885
GH_A01G2216	GH_A09G1585	0.188711	0.786585	0.239912
GH_A01G0443	GH_A11G3295	0.239483	1.19295	0.200748
GH_A01G0442	GH_D01G0438	0.0110692	0.0477836	0.231654
GH_A01G2216	GH_D01G2300	0.00825247	0.0582994	0.141553
GH_A01G2485	GH_D01G2560	0.0132512	0.065368	0.202717
GH_A01G1933	GH_D01G2030	0.00528823	0.0470435	0.112411
GH_A01G1946	GH_D01G2044	0.0112938	0.0352177	0.320686
GH_A01G2068	GH_D01G2148	0.014099	0.0548303	0.257139
GH_A01G1358	GH_D01G1448	0.0214173	0.0518565	0.41301
GH_A01G1946	GH_D04G1897	0.0963179	0.499347	0.192888
GH_A01G2068	GH_D04G0930	0.117271	0.640447	0.183108
GH_A01G2216	GH_D09G1482	0.186795	0.768671	0.24301
GH_A01G2485	GH_D09G1790	0.37088	NaN	NaN
GH_A01G0442	GH_D11G3304	0.394229	2.37794	0.165786
GH_A02G0319	GH_A11G1271	0.35084	3.30095	0.106285
GH_A02G0319	GH_D02G0346	0.0125662	0.0841481	0.149335
GH_A02G1136	GH_D03G0928	0.0110103	0.047825	0.230221
GH_A02G1136	GH_D08G1346	0.128941	0.552041	0.233571
GH_A02G0319	GH_D12G0048	0.353633	NaN	NaN
GH_A03G1637	GH_A05G3406	0.148446	0.454499	0.326614
GH_A03G1589	GH_D02G1759	0.0379208	0.0475664	0.797219
GH_A03G1637	GH_D02G1804	0.00982091	0.0370758	0.264887
GH_A03G0259	GH_D03G1708	0.0114546	0.035959	0.318546
GH_A03G1637	GH_D05G3352	0.151134	0.66222	0.228223
GH_A04G1146	GH_A09G1836	0.185858	0.619579	0.299975
GH_A04G1558	GH_D01G2044	0.0920928	0.491539	0.187356
GH_A04G1146	GH_D01G2560	0.403334	NaN	NaN
GH_A04G0655	GH_D01G2148	0.118591	0.657439	0.180383
GH_A04G1115	GH_D04G1459	0.00101189	0.0294426	0.0343682
GH_A04G1123	GH_D04G1468	0.0133246	0.0337557	0.394736
GH_A04G1146	GH_D04G1491	0.0105873	0.0210787	0.502274
GH_A04G1558	GH_D04G1897	0.00833487	0.036615	0.227636
GH_A04G1123	GH_D04G0713	0.114733	1.10952	0.103407
GH_A04G0655	GH_D04G0930	0.00600137	0.0271318	0.221193
GH_A04G0414	GH_D05G3650	0.0215093	0.0608184	0.353663
GH_A04G1146	GH_D09G1790	0.0852135	0.492539	0.173009
GH_A05G3806	GH_A11G0699	0.191774	0.734976	0.260926
GH_A05G3454	GH_A13G0152	0.0985959	0.563	0.175126
GH_A05G3406	GH_D02G1804	0.146229	0.466114	0.31372
GH_A05G3454	GH_D04G0713	0.0131333	0.0472331	0.278052
GH_A05G3456	GH_D04G0714	0.0152186	0.0452398	0.336399
GH_A05G3806	GH_D04G0546	0.0134738	0.0404706	0.332927
GH_A05G4035	GH_D04G0338	0.00962213	0.0485214	0.198307
GH_A05G3269	GH_D05G3299	0.0050934	0.0253341	0.201049
GH_A05G3406	GH_D05G3352	0.202151	0.393017	0.514356
GH_A05G3806	GH_D11G0731	0.186203	0.787846	0.236344
GH_A05G3454	GH_D13G0159	0.0991187	0.552162	0.17951
GH_A06G1861	GH_A10G2636	0.120114	0.935658	0.128374
GH_A06G2281	GH_A10G0330	0.134778	0.874992	0.154034
GH_A06G1841	GH_A10G2664	0.144026	0.768629	0.18738
GH_A06G1861	GH_A13G0145	0.0774226	0.82166	0.0942271
GH_A06G1841	GH_D06G1870	0.00922075	0.0143431	0.642872
GH_A06G1861	GH_D06G1892	0.0152625	0.0851979	0.179142
GH_A06G2281	GH_D06G2320	0.0121485	0.0566718	0.214365
GH_A06G2281	GH_D09G0883	0.151213	0.799324	0.189176
GH_A06G1861	GH_D10G2741	0.125505	0.915157	0.13714
GH_A06G1841	GH_D10G2775	0.143696	0.74412	0.193109
GH_A06G2281	GH_D10G0344	0.131495	0.86265	0.152432
GH_A06G1861	GH_D13G0152	0.08253	0.87291	0.0945458
GH_A07G1148	GH_A09G1069	0.148678	0.705291	0.210803
GH_A07G0158	GH_D06G0826	0.102641	0.451702	0.227232
GH_A07G0158	GH_D07G0168	0.0147074	0.0626505	0.234753
GH_A07G0455	GH_D07G0458	0.0123001	0.0283417	0.433992
GH_A07G1148	GH_D07G1128	0.0055752	0.050374	0.110676
GH_A08G1360	GH_D08G1382	0.043027	0.0562223	0.765301
GH_A08G0217	GH_D08G0229	0.00989891	0.0545006	0.181629
GH_A08G1146	GH_D08G1346	0.0215069	0.0282719	0.760715
GH_A09G0927	GH_A10G0330	0.120089	0.486503	0.246841
GH_A09G1836	GH_D01G2560	0.474069	2.69721	0.175763
GH_A09G1585	GH_D01G2300	0.184867	0.774942	0.238556
GH_A09G1836	GH_D04G1491	0.155829	0.635868	0.245066
GH_A09G0927	GH_D06G2320	0.146071	0.67117	0.217636
GH_A09G1069	GH_D07G1128	0.14288	0.658097	0.217111
GH_A09G1836	GH_D09G1790	0.0632908	0.139924	0.452322
GH_A09G0927	GH_D09G0883	0.021745	0.0466582	0.46605
GH_A09G0038	GH_D09G0038	0.0139406	0.0816825	0.170669
GH_A09G0287	GH_D09G0293	0.0124162	0.0477212	0.260182
GH_A09G1585	GH_D09G1482	0.011409	0.0254724	0.447897
GH_A09G0927	GH_D10G0344	0.120865	0.512847	0.235674
GH_A10G2636	GH_D06G1892	0.120268	0.940445	0.127884
GH_A10G0330	GH_D06G2320	0.130602	0.836689	0.156094
GH_A10G2664	GH_D06G1870	0.155154	0.771083	0.201215
GH_A10G0330	GH_D09G0883	0.122491	0.491751	0.249092
GH_A10G1836	GH_D10G1940	0.00999515	0.0538187	0.185719
GH_A10G1995	GH_D10G2095	0.0117611	0.0473365	0.248457
GH_A10G2636	GH_D10G2741	0.0179425	0.0655558	0.273699
GH_A10G2664	GH_D10G2775	0.0178324	0.0586831	0.303876
GH_A10G0330	GH_D10G0344	0.0124706	0.0226977	0.54942
GH_A10G1678	GH_D10G1225	0.00591253	0.020354	0.290484
GH_A11G1271	GH_A12G0048	0.204881	1.05803	0.193643
GH_A11G3294	GH_A13G1774	0.153475	0.760228	0.20188
GH_A11G0699	GH_D04G0546	0.192218	0.714165	0.269151
GH_A11G0699	GH_D11G0731	0.0173301	0.0256298	0.676167
GH_A11G1271	GH_D11G1300	0.00383265	0.0466299	0.082193
GH_A11G1757	GH_D11G1790	0.0166592	0.0940423	0.177146
GH_A11G3294	GH_D11G3303	0.00726398	0.0649757	0.111795
GH_A11G3295	GH_D11G3304	0.0132268	0.0528853	0.250103
GH_A11G3750	GH_D11G3776	0.0103468	0.0296885	0.348511
GH_A11G1271	GH_D12G0048	0.222589	0.903459	0.246374
GH_A11G3294	GH_D13G1726	0.151258	0.765475	0.1976
GH_A12G0048	GH_D11G1300	0.204376	1.07454	0.190199
GH_A12G1273	GH_D12G1289	0.0103743	0.0770806	0.13459
GH_A12G1412	GH_D12G1430	0.0145941	0.0184294	0.791891
GH_A12G2839	GH_D12G2862	0.0122996	0.0392155	0.31364
GH_A12G0048	GH_D12G0048	0.01906	0.0711117	0.268029
GH_A13G0152	GH_D04G0713	0.0980815	0.58132	0.168722
GH_A13G0145	GH_D06G1892	0.0775193	0.826256	0.09382
GH_A13G1774	GH_D11G3303	0.155821	0.751892	0.207239
GH_A13G1774	GH_D13G1726	0.012274	0.0459914	0.266875
GH_A13G2073	GH_D13G2051	0.0126608	0.032832	0.385623
GH_A13G0104	GH_D13G0108	0.00987059	0.0410749	0.240307
GH_A13G0145	GH_D13G0152	0.0132713	0.0645764	0.205513
GH_A13G0152	GH_D13G0159	0.0109733	0.0425018	0.258184
GH_A13G0971	GH_D13G1014	0.00701877	0.0392013	0.179044
GH_D01G2044	GH_D04G1897	0.0945829	0.515893	0.183338
GH_D01G2560	GH_D04G1491	0.406311	NaN	NaN
GH_D01G2148	GH_D04G0930	0.1153	0.646039	0.178473
GH_D01G2300	GH_D09G1482	0.182359	0.760732	0.239716
GH_D01G2560	GH_D09G1790	0.402233	NaN	NaN
GH_D02G1804	GH_D05G3352	0.148104	0.658428	0.224935
GH_D03G0928	GH_D08G1346	0.130528	0.520305	0.250869
GH_D04G1491	GH_D09G1790	0.086317	0.495455	0.174218
GH_D04G0546	GH_D11G0731	0.18463	0.770397	0.239656
GH_D04G0713	GH_D13G0159	0.0986041	0.577774	0.170662
GH_D06G0826	GH_D07G0168	0.102675	0.499755	0.205451
GH_D06G2320	GH_D09G0883	0.148865	0.736839	0.202032
GH_D06G1870	GH_D10G2775	0.157389	0.776274	0.202749
GH_D06G2320	GH_D10G0344	0.127337	0.837731	0.152002
GH_D06G1892	GH_D13G0152	0.0826328	0.821242	0.100619
GH_D09G0883	GH_D10G0344	0.121864	0.518739	0.234924
GH_D10G2741	GH_D13G0152	0.121571	0.735173	0.165364
GH_D11G1300	GH_D12G0048	0.21771	0.950624	0.229018
GH_D11G3303	GH_D13G1726	0.153596	0.757074	0.202881
