# Supplementary material for: Genome-wide identification of TBL gene family and functional analysis of GhTBL84 under cold stress in cotton
Source: Front Plant Sci. 2024 Jun 18;15:1431835. doi: 10.3389/fpls.2024.1431835 (PMC11217346; doi:10.3389/fpls.2024.1431835)
Supplement: Supplementary file 7 [file Table_6.xlsx]

## Sheet: Supplementary Table 5
Supplementary Table 6. The Ka_Ks and Ka/Ks of homologous gene pair in TBL gene family from Gossypium barbadense
Seq_1	Seq_2	Ka	Ks	Ka/Ks
GB_A01G2045	GB_A04G1607	0.09376	0.490376	0.1912
GB_A01G2593	GB_A09G1956	0.387642	NaN	NaN
GB_A01G2327	GB_A09G1710	0.18954	0.767858	0.246842
GB_A01G0434	GB_A11G3374	0.24114	1.17225	0.205707
GB_A01G0433	GB_D01G0461	0.00989921	0.0477339	0.207383
GB_A01G0434	GB_D01G0463	0.0153897	0.0595424	0.258466
GB_A01G2327	GB_D01G2404	0.00825247	0.0582994	0.141553
GB_A01G2593	GB_D01G2652	0.0150435	0.0657956	0.22864
GB_A01G2032	GB_D01G2125	0.00422685	0.0310523	0.13612
GB_A01G2045	GB_D01G2139	0.0112852	0.0389353	0.289844
GB_A01G2171	GB_D01G2237	0.014099	0.0548303	0.257139
GB_A01G2045	GB_D04G1991	0.0974281	0.501027	0.194457
GB_A01G2327	GB_D09G1498	0.235555	0.87585	0.268944
GB_A01G2593	GB_D09G1802	0.438409	4.96004	0.0883883
GB_A01G0434	GB_D11G3347	0.234426	1.14323	0.205055
GB_A02G0313	GB_D02G0354	0.0124316	0.0850216	0.146216
GB_A02G1149	GB_D03G0939	0.00899786	0.044009	0.204455
GB_A02G1149	GB_D08G1402	0.127761	0.552041	0.231434
GB_A02G0313	GB_D12G0050	0.353633	NaN	NaN
GB_A03G1706	GB_A05G3471	0.0980877	0.39582	0.247809
GB_A03G1661	GB_D02G1819	0.0391526	0.0476695	0.821335
GB_A03G1706	GB_D02G1865	0.00879991	0.0333852	0.263587
GB_A03G0253	GB_D03G1743	0.0114546	0.0400629	0.285915
GB_A03G1706	GB_D05G3463	0.155912	0.664249	0.23472
GB_A04G1190	GB_A09G1956	0.0923382	0.523144	0.176506
GB_A04G1607	GB_D01G2139	0.0920758	0.49195	0.187165
GB_A04G1190	GB_D01G2652	0.409725	NaN	NaN
GB_A04G0681	GB_D01G2237	0.119416	0.657439	0.181638
GB_A04G1158	GB_D04G1544	0.00303977	0.0294426	0.103244
GB_A04G1168	GB_D04G1551	0.0118849	0.0289935	0.409915
GB_A04G1190	GB_D04G1574	0.011389	0.013575	0.838968
GB_A04G1607	GB_D04G1991	0.00938245	0.0366261	0.256168
GB_A04G1681	GB_D04G2075	0.0130242	0.0531823	0.244897
GB_A04G0681	GB_D04G0973	0.00734073	0.0340839	0.215373
GB_A04G0416	GB_D05G3654	0.00849868	0.0232277	0.365886
GB_A04G1190	GB_D09G1802	0.088674	0.489899	0.181005
GB_A05G3900	GB_A11G0715	0.190401	0.745358	0.255448
GB_A05G3521	GB_A13G0157	0.097778	0.564477	0.173219
GB_A05G3471	GB_D02G1865	0.0956171	0.420431	0.227427
GB_A05G3521	GB_D04G0738	0.0122559	0.0471536	0.259914
GB_A05G3900	GB_D04G0561	0.0134749	0.0439315	0.306724
GB_A05G4126	GB_D04G0345	0.394214	1.29808	0.30369
GB_A05G3471	GB_D05G3463	0.103179	0.206824	0.498875
GB_A05G3900	GB_D11G0739	0.186184	0.79908	0.232999
GB_A05G3521	GB_D13G0153	0.101813	0.562265	0.181077
GB_A06G2313	GB_A09G1037	0.148504	0.732333	0.202782
GB_A06G1899	GB_A10G2807	0.119532	0.95442	0.125241
GB_A06G2313	GB_A10G0324	0.131406	0.844376	0.155625
GB_A06G1875	GB_A10G2838	0.160389	0.72426	0.221453
GB_A06G1899	GB_A13G0151	0.0763505	0.856573	0.0891349
GB_A06G1875	GB_D06G1945	0.00816652	0.012978	0.62926
GB_A06G1899	GB_D06G1968	0.0132084	0.0934758	0.141303
GB_A06G2313	GB_D06G2414	0.0110499	0.048227	0.229123
GB_A06G1875	GB_D10G2798	0.156043	0.740079	0.210847
GB_A06G2313	GB_D10G0330	0.131222	0.844347	0.155412
GB_A06G1899	GB_D13G0147	0.0785655	0.869585	0.0903484
GB_A07G1133	GB_A09G1180	0.118856	0.488628	0.243244
GB_A07G0151	GB_D06G0872	0.0928077	0.4406	0.210639
GB_A07G0151	GB_D07G0159	0.0164651	0.0690865	0.238326
GB_A07G0450	GB_D07G0452	0.0138608	0.0309057	0.448486
GB_A07G1133	GB_D07G1131	0.00222676	0.0502442	0.0443188
GB_A07G1133	GB_D09G1031	0.120136	0.467846	0.256786
GB_A08G1435	GB_D08G1436	0.0108654	0.025142	0.43216
GB_A08G0214	GB_D08G0220	0.0166849	0.049742	0.335429
GB_A08G1294	GB_D08G1402	0.0467133	0.0806844	0.578963
GB_A09G1037	GB_A10G0324	0.118657	0.487203	0.243547
GB_A09G1956	GB_D01G2652	0.399771	NaN	NaN
GB_A09G1710	GB_D01G2404	0.185689	0.766576	0.242231
GB_A09G1956	GB_D04G1574	0.0911645	0.525744	0.173401
GB_A09G1037	GB_D06G2414	0.144549	0.672311	0.215003
GB_A09G1180	GB_D07G1131	0.116184	0.475677	0.244251
GB_A09G1956	GB_D09G1802	0.00769916	0.0492701	0.156264
GB_A09G1037	GB_D09G0892	0.064967	0.0614912	1.05653
GB_A09G1180	GB_D09G1031	0.00547848	0.0223897	0.244687
GB_A09G0059	GB_D09G0035	0.0125736	0.0757319	0.166028
GB_A09G0315	GB_D09G0285	0.0124162	0.0432552	0.287045
GB_A09G1710	GB_D09G1498	0.0368595	0.0780897	0.472015
GB_A09G1037	GB_D10G0330	0.121201	0.519181	0.233447
GB_A10G2838	GB_D06G1945	0.154534	0.769148	0.200916
GB_A10G0324	GB_D06G2414	0.130602	0.836689	0.156094
GB_A10G0324	GB_D09G0892	0.129379	0.644205	0.200836
GB_A10G1952	GB_D10G1942	0.00652178	0.0498522	0.130822
GB_A10G2120	GB_D10G2106	0.0101869	0.0443958	0.229457
GB_A10G2807	GB_D10G2765	0.015921	0.0580701	0.274169
GB_A10G2838	GB_D10G2798	0.0160483	0.0568993	0.282048
GB_A10G0324	GB_D10G0330	0.0148726	0.0353496	0.420729
GB_A10G1784	GB_D10G1214	0.00236035	0.0244587	0.0965035
GB_A10G2807	GB_D13G0147	0.113741	0.786561	0.144606
GB_A11G1277	GB_A12G0047	0.204881	1.0155	0.201754
GB_A11G3373	GB_A13G1883	0.153337	0.741302	0.206848
GB_A11G3374	GB_D01G0463	0.238402	1.17112	0.203568
GB_A11G1277	GB_D02G0354	0.355371	2.77735	0.127953
GB_A11G0715	GB_D04G0561	0.190828	0.714903	0.266928
GB_A11G0715	GB_D11G0739	0.0162517	0.0256627	0.633281
GB_A11G1277	GB_D11G1312	0.00383265	0.0432013	0.0887161
GB_A11G1761	GB_D11G1806	0.0107406	0.0900902	0.119221
GB_A11G3373	GB_D11G3346	0.00847809	0.0605516	0.140014
GB_A11G3374	GB_D11G3347	0.0132215	0.0575503	0.229738
GB_A11G1277	GB_D12G0050	0.222589	0.932778	0.23863
GB_A11G3373	GB_D13G1824	0.151258	0.777006	0.194667
GB_A12G0047	GB_D11G1312	0.204376	1.04536	0.195508
GB_A12G1341	GB_D12G1333	0.0103759	0.0770356	0.13469
GB_A12G1485	GB_D12G1478	0.114089	0.178998	0.637377
GB_A12G2939	GB_D12G2945	0.0208605	0.0501836	0.415684
GB_A12G0047	GB_D12G0050	0.01906	0.0618452	0.308189
GB_A13G0157	GB_D04G0738	0.0950622	0.58546	0.162372
GB_A13G0151	GB_D06G1968	0.0775157	0.830815	0.0933008
GB_A13G1883	GB_D11G3346	0.154256	0.742495	0.207753
GB_A13G1883	GB_D13G1824	0.00980306	0.0416919	0.235131
GB_A13G2207	GB_D13G2155	0.0116016	0.0327921	0.353791
GB_A13G0101	GB_D13G0102	0.00987059	0.0410749	0.240307
GB_A13G0151	GB_D13G0147	0.0101105	0.072139	0.140153
GB_A13G0157	GB_D13G0153	0.0100696	0.0500334	0.201257
GB_A13G1051	GB_D13G1060	0.00501004	0.0391084	0.128107
GB_D01G2139	GB_D04G1991	0.0957363	0.51655	0.185338
GB_D01G2404	GB_D09G1498	0.228538	0.880821	0.25946
GB_D01G2652	GB_D09G1802	0.404394	NaN	NaN
GB_D01G0463	GB_D11G3347	0.231714	1.18225	0.195995
GB_D02G1865	GB_D05G3463	0.153352	0.710793	0.215747
GB_D03G0939	GB_D08G1402	0.12701	0.498831	0.254615
GB_D04G1574	GB_D09G1802	0.0875081	0.492264	0.177766
GB_D04G0561	GB_D11G0739	0.184594	0.771235	0.239348
GB_D04G0738	GB_D13G0153	0.101734	0.592456	0.171716
GB_D06G0872	GB_D07G0159	0.0919966	0.499733	0.184091
GB_D06G2414	GB_D09G0892	0.157842	0.927735	0.170137
GB_D06G1968	GB_D10G2765	0.120818	0.92375	0.130791
GB_D06G1945	GB_D10G2798	0.157389	0.776274	0.202749
GB_D06G2414	GB_D10G0330	0.128321	0.85392	0.150273
GB_D06G1968	GB_D13G0147	0.0797351	0.799764	0.0996984
GB_D07G1131	GB_D09G1031	0.11746	0.4552	0.25804
GB_D09G0892	GB_D10G0330	0.130259	0.701069	0.1858
GB_D10G2765	GB_D13G0147	0.116105	0.775513	0.149714
GB_D11G1312	GB_D12G0050	0.21771	0.950624	0.229018
GB_D11G3346	GB_D13G1824	0.152173	0.778128	0.195562
