# Supplementary material for: Genome-wide identification of TBL gene family and functional analysis of GhTBL84 under cold stress in cotton
Source: Front Plant Sci. 2024 Jun 18;15:1431835. doi: 10.3389/fpls.2024.1431835 (PMC11217346; doi:10.3389/fpls.2024.1431835)
Supplement: Supplementary file 8 [file Table_7.xlsx]

## Sheet: Supplementary Table 6 
Supplementary Table 7. Correlation analysis of in TBL gene family and important agronomic traits from Gossypium barbadense and Gossypium hirsutum
Genes in G. hirsutum L.					Genes in G. barbadense L.
ID	Gene length	Amino acid length(aa)	Express in fiber	Feature	ID	Gene length	Amino acid length(aa)	Express in fiber	Feature
GH_A11G1758	1430	450	Y		GB_A11G1762	1426	448	Y
GH_D11G1791	1351	423	Y		GB_D11G1807	1351	423	Y	FE, FL, FS, FU, Lint, LP, SI
GH_D03G1708	2318	411	Y		GB_D03G1743	2318	411	Y
GH_A11G1757	3030	442	Y		GB_A11G1761	3354	442	Y	FE, FL, FS, FU, Lint, Sc
GH_D11G1790	3304	442	N		GB_D11G1806	3427	442	Y	FE, FL, FS, FU, Lint, LP, SI
GH_A05G3806	2084	451	Y		GB_A05G3900	2084	451	Y
GH_D04G0546	2086	452	Y		GB_D04G0561	2087	452	Y
GH_A11G0699	1500	409	Y		GB_A11G0715	1499	409	Y
GH_D11G0731	1487	406	Y		GB_D11G0739	1487	406	N	FE, FL, FM, FS, FU, Lint, Sc, SI
GH_A12G1273	4259	456	Y		GB_A12G1341	8211	456	Y
GH_D12G1289	4395	456	Y		GB_D12G1333	4400	456	Y	FE, FL, FS, FU, Lint, Sc
GH_A02G1136	2235	429	Y		GB_A02G1149	2232	429	Y
GH_D03G0928	2244	429	Y		GB_D03G0939	2244	429	Y
GH_A08G1146	724	221	N		GB_A08G1294	18496	425	N
GH_D08G1346	15285	431	N		GB_D08G1402	15261	431	N
GH_D04G1987	1398	433	N		GB_D04G2075	1398	433	Y
GH_A05G3406	1309	400	N		GB_A05G3471	1372	421	N
GH_A03G1637	1459	443	Y		GB_A03G1706	1468	446	Y	FE, FL, FM, FS, FU, Lint, LP, Sc, SI
GH_D02G1804	1462	444	Y		GB_D02G1865	1465	445	Y
GH_A07G0455	2975	569	Y		GB_A07G0450	3054	569	Y
GH_D07G0458	2998	569	Y		GB_D07G0452	2998	569	Y
GH_A12G2839	2171	532	Y		GB_A12G2939	2171	533	Y
GH_D12G2862	2167	532	Y		GB_D12G2945	2177	531	N
GH_A07G0158	3346	500	Y		GB_A07G0151	4583	504	Y	FE, FL, FM, FS, FU, Lint, Sc, SI
GH_D07G0168	4460	506	Y		GB_D07G0159	3146	502	Y
GH_D06G0826	1423	366	N		GB_D06G0872	1261	312	Y
GH_A05G4035	5035	315	Y		GB_A05G4126	5483	462	Y
GH_D04G0338	4541	462	Y		GB_D04G0346	4512	462	Y
GH_D04G0337	2016	480	N		GB_D04G0345	1812	448	N
GH_A01G1933	2368	404	Y		GB_A01G2032	2369	404	Y
GH_D01G2030	2371	404	Y		GB_D01G2125	2372	404	Y
GH_A01G1946	2585	424	Y	FU	GB_A01G2045	2603	424	Y
GH_D01G2044	2531	424	Y		GB_D01G2139	2535	424	Y
GH_A04G1558	3274	415	Y		GB_A04G1607	3273	415	Y
GH_D04G1897	3226	415	Y		GB_D04G1991	3231	415	Y	FE, FL, FM, FS, FU, Lint, Sc, SI
GH_A11G1271	2862	457	Y		GB_A11G1277	3049	457	Y
GH_D11G1300	2838	452	Y		GB_D11G1312	2838	452	Y
GH_A12G0048	2465	430	Y		GB_A12G0047	2460	429	Y
GH_A02G0319	3073	452	Y		GB_A02G0313	3076	452	Y	FE, FL, FM, FS, FU, SI, Lint, Sc
GH_D02G0346	3079	463	Y		GB_D02G0354	3059	456	Y
GH_A01G2216	2402	420	N		GB_A01G2327	2404	420	N
GH_D01G2300	3633	420	N		GB_D01G2404	3644	420	N	FE, FS, FU, Lint, Sc, SI
GH_A09G1585	1794	417	N		GB_A09G1710	1794	417	N
GH_D09G1482	1794	417	N		GB_D09G1498	1691	373	N
GH_A02G1044	4220	449	Y		GB_A02G1049	4240	449	Y
GH_D02G1083	4223	449	Y		GB_D02G1131	4197	449	Y
GH_A05G3269	4089	423	Y		GB_A05G3311	4438	364	Y
GH_D05G3299	3061	422	Y		GB_D05G3519	3261	422	Y
GH_A12G1412	2272	529	Y		GB_A12G1485	2272	529	Y
GH_D12G1430	2261	525	Y		GB_D12G1478	9397	1422	Y
GH_A08G0217	5524	487	Y		GB_A08G0214	5623	488	Y
GH_D08G0229	5298	489	Y		GB_D08G0220	5058	489	Y	FE, FL, FS, FU, Lint, LP, SI, Sc
GH_A13G2073	4754	412	Y		GB_A13G2207	4754	412	Y	FE, FS, FU, Lint, Sc, SI, FM
GH_D13G2051	4768	414	Y		GB_D13G2155	4768	414	Y
GH_D02G1759	2655	593	Y		GB_D02G1819	2655	593	Y
GH_A10G1836	1698	432	Y		GB_A10G1952	1790	463	N
GH_D10G1940	1691	432	N		GB_D10G1942	1784	463	Y
GH_A10G1995	2335	552	Y		GB_A10G2120	4374	560	Y
GH_D10G2095	2384	552	N		GB_D10G2106	2372	552	Y
GH_A01G2068	2317	620	Y		GB_A01G2171	2317	620	Y	FE, FM, Lint
GH_D01G2148	2307	616	Y		GB_D01G2237	2307	616	Y
GH_A04G0655	2673	654	Y		GB_A04G0681	2672	654	Y
GH_D04G0930	2660	652	Y		GB_D04G0973	2660	652	Y
GH_A13G0104	2170	372	Y		GB_A13G0101	2171	372	Y
GH_D13G0108	2172	347	N		GB_D13G0102	2173	347	Y
GH_A05G3454	2145	486	Y		GB_A05G3521	2147	486	Y
GH_D04G0713	2160	490	Y		GB_D04G0738	2159	490	Y	FE, FS
GH_A13G0152	1739	464	N		GB_A13G0157	1736	463	N	Lint, Sc
GH_D13G0159	1741	465	N		GB_D13G0153	1741	465	N
GH_A04G1123	10322	866	N		GB_A04G1168	10108	866	N
GH_D04G1468	2880	419	N		GB_D04G1551	9873	866	N
GH_A05G3457	1749	409	N		GB_A05G3524	1749	409	N
GH_D04G0718	1787	409	N		GB_D04G0744	1787	409	N
GH_A05G3456	1730	423	N		GB_A05G3522	1729	428	N
GH_D04G0714	1725	423	N		GB_D04G0739	1725	428	N
GH_A05G3458	1680	425	Y		GB_A05G3525	1680	425	Y
GH_D04G0717	1685	427	Y		GB_D04G0742	1685	427	Y	FE, FS
GH_A04G1115	3726	422	Y		GB_A04G1158	4284	422	Y
GH_D04G1459	3563	422	Y		GB_D04G1544	3917	422	Y
GH_A13G0971	1833	430	Y		GB_A13G1051	1835	430	Y
GH_D13G1014	1831	430	Y		GB_D13G1060	1829	430	Y
GH_A04G0414	1478	320	N		GB_A04G0416	1663	403	N
GH_D05G3650	1693	411	Y		GB_D05G3654	1694	411	Y
GH_A01G2485	2125	323	N		GB_A01G2593	2402	398	N	FE, FL, FS, FU, Lint, LP, SI, FE, Sc
GH_D01G2560	2344	415	N		GB_D01G2652	2340	415	N
GH_D11G3776	1840	423	N		GB_D11G3846	1839	423	N
GH_A04G1146	10507	445	N		GB_A04G1190	2233	453	Y
GH_D04G1491	2233	453	Y		GB_D04G1574	2238	453	N
GH_A09G1836	3121	442	Y		GB_A09G1956	3114	446	Y
GH_D09G1790	3114	446	Y		GB_D09G1802	3114	446	Y
GH_A06G1862	3610	385	N		GB_A06G1900	3871	473	N
GH_D06G1894	3830	473	N		GB_D06G1970	3830	473	N
GH_A10G2636	4306	434	Y		GB_A10G2807	4304	434	Y
GH_D10G2741	4311	434	Y		GB_D10G2765	4306	434	Y
GH_A06G1861	2064	422	Y		GB_A06G1899	2064	422	Y
GH_D06G1892	1981	422	Y		GB_D06G1968	1998	422	Y
GH_A13G0145	2990	421	Y		GB_A13G0151	3000	424	Y
GH_D13G0152	2816	425	Y		GB_D13G0147	2804	425	Y
GH_A07G1148	2556	389	Y		GB_A07G1133	2557	389	Y
GH_D07G1128	2533	389	Y		GB_D07G1131	2537	389	Y
GH_A11G3295	5002	358	Y		GB_A11G3374	4996	358	Y
GH_D11G3304	5012	358	Y		GB_D11G3347	5032	358	Y
GH_A01G0443	2675	366	N		GB_A01G0434	2688	366	N	FL, FM, FS
GH_A01G0442	2712	371	Y		GB_A01G0433	2716	371	Y
GH_D01G0438	2842	371	Y		GB_D01G0461	2843	371	N
GH_A08G1360	3143	360	Y		GB_A08G1435	3146	360	Y
GH_D08G1382	3076	359	Y		GB_D08G1436	3080	359	Y
GH_A09G0038	9465	344	N		GB_A09G0059	9549	357	N
GH_D09G0038	4659	346	N	BW, FL, FS, FE, PP	GB_D09G0035	4662	346	N
GH_A09G0287	1788	350	N		GB_A09G0315	1787	350	N
GH_D09G0293	1751	350	N		GB_D09G0285	1749	350	N
GH_A11G3294	4854	357	N		GB_A11G3373	4853	357	N
GH_D11G3303	4637	357	N		GB_D11G3346	4627	357	N
GH_A13G1774	2511	356	Y		GB_A13G1883	2511	356	Y
GH_D13G1726	2489	356	N		GB_D13G1824	2490	356	Y
GH_A06G1841	1792	325	Y		GB_A06G1875	1911	365	Y
GH_D06G1870	1892	365	Y		GB_D06G1945	1891	365	Y
GH_A10G2664	1396	354	N		GB_A10G2838	1396	352	N
GH_D10G2775	1395	354	N		GB_D10G2798	1395	354	N
GH_A10G1678	2315	366	Y		GB_A10G1784	2316	366	Y
GH_D10G1225	2230	366	Y		GB_D10G1214	2230	366	Y
GH_A06G2281	5955	356	N		GB_A06G2313	5927	352	Y
GH_D06G2320	5375	358	Y		GB_D06G2414	5409	358	Y
GH_A09G0927	3473	365	N		GB_A09G1037	3476	365	N
GH_A10G0330	2140	365	Y		GB_A10G0324	2145	365	Y
GH_D10G0344	2144	365	Y	FU	GB_D10G0330	3114	366	Y
GH_D04G1899	3234	411	Y		GB_A04G1681	1399	433	Y
GH_A01G1358	3085	546	Y		GB_A09G1180	2680	396	N
GH_D04G1469	4840	493	N		GB_D01G0463	11255	366	N
GH_A11G3750	1822	416	N		GB_D09G1031	2675	396	N
GH_D09G0883	7929	361	N
