# Supplementary material for: Genome-wide identification of TBL gene family and functional analysis of GhTBL84 under cold stress in cotton
Source: Front Plant Sci. 2024 Jun 18;15:1431835. doi: 10.3389/fpls.2024.1431835 (PMC11217346; doi:10.3389/fpls.2024.1431835)
Supplement: Supplementary file 9 [file Table_8.xlsx]

## Sheet: Sheet1
Supplementary Table 8. Primer sequences used in this study
Primer name	Primer sequence	Restriction Enzyme cutting site	Note
GhTBL84-TRV2-F	gtgagtaaggttaccgaattcGTGGGAATCTCTAGTTTGCATTCTG	EcoRI	VIGS
GhTBL84-TRV2-R	cgtgagctcggtaccggatccGTTTTCTCATGAGTCCACCAATGA	BamHI
GhTBL84-qPCR-F	TGACAACCTGGGCTAGATGG		qPCR
GhTBL84-qPCR-R	TAGGTAGGTGACGTGCGTTT
GhHis3- qPCR-F	CGGTGGTGTGAAGAAGCCTCAT
GhHis3- qPCR-R	AATTTCACGAACAAGCCTCTGGAA
